# Supplementary material for: Identification of Barriers for Active Disease Management and of Medication-Related Problems through Therapeutic Patient Education in Older Home-Care Patients
Source: Healthcare (Basel). 2024 Jan 17;12(2):231. doi: 10.3390/healthcare12020231 (PMC10815688; doi:10.3390/healthcare12020231)
Supplement: Supplementary file 1 [file healthcare-12-00231-s001.zip]

Archive with 1 entries (1 files):
- healthcare-2765877-supplementary.pdf
